# Supplementary material for: The Autism Spectrum Disorder-Associated Bacterial Metabolite p-Cresol Derails the Neuroimmune Response of Microglial Cells Partially via Reduction of ADAM17 and ADAM10
Source: Int J Mol Sci. 2022 Sep 20;23(19):11013. doi: 10.3390/ijms231911013 (PMC9570133; doi:10.3390/ijms231911013)
Supplement: Supplementary file 1 [file ijms-23-11013-s001.zip]

Archive with 1 entries (1 files):
- ijms-1867200-supplementary.pdf
